# Supplementary material for: Reversion of MRAP2 Protein Sequence Generates a Functional Novel Pharmacological Modulator for MC4R Signaling
Source: Biology (Basel). 2022 Jun 7;11(6):874. doi: 10.3390/biology11060874 (PMC9219869; doi:10.3390/biology11060874)
Supplement: Supplementary file 1 [file biology-11-00874-s001.zip]

Archive with 1 entries (1 files):
- biology-1696266-supplementary.pdf
